# Supplementary material for: Functional responses of aquatic insect feeding groups in permanent semi-arid and arid wadis of Algeria
Source: Biodivers Data J. 2026 Jun 9;14:e192613. doi: 10.3897/BDJ.14.e192613 (PMC13273350; doi:10.3897/BDJ.14.e192613)
Supplement: Supplementary material 1 — CCA analysis results [file bdj-14-e192613-s001.xlsx]

## Sheet: Feuil1
Wadi	T	pH	EC	TDS	Salinity	Turbidity	DOM	DO	NO₂⁻	NH₄⁺	PO₄³⁻	Velocity	Depth	NO3⁻	GC	FC	HSH	DSH	P	SC	APR
Bouilef	27.5167	7.97417	772.583	586	0.283333	13.9825	0.458333	6.22083	0.03	0.0533333	0	3.25	11.4545	1.36	275.083	212.167	188.833	100.083	20.3333	12.5	13.75
El-Ma	20.3667	8.3725	675.5	539.5	0.266667	20.5167	0.866667	6.25083	0.0133333	0.0316667	0.025	1	9.6	1.61	11.1667	9.33333	9.16667	0.833333	1.08333	0.25	0.25
Gourzi	21.8083	7.73583	2254	1051.83	2.26667	52.75	5.925	1.47333	1.1875	2.42833	3.305	4	12.6364	2.45	5.75	0	0	0	0	0.75	0
El-Hai	23.975	8.23833	2437.25	1228	0.858333	52.425	5.725	1.415	1.15583	1.06083	2.27083	3.91667	17.75	2.31	755.833	76.4167	0	0	14.5	0.333333	0
					Axis 1	Axis 2	Axis 3
				GC	0.76064	0.0918344	0.0830663		Axis	Eigenvalue	%
				FC	-0.807998	-0.689536	-0.669194		1	0.35911	98.87
				HSH	-1.66094	-1.21517	0.90625		2	0.0035477	0.9768
				DSH	-1.67332	3.0584	-1.45051		3	0.00054344	0.1496
				P	-0.315889	-1.21445	-1.11783
				SC	-1.57458	3.76931	8.67093
				APR	-1.67019	1.97766	-0.854513
				Bouilef	-0.600815	0.0154521	-0.00232709
				El-Ma	-0.524137	-0.43289	0.0790996
				Gourzi	0.663339	0.245063	0.440894
				El-Hai	0.600248	-0.000386404	-0.00385362
				T	-0.247741	0.374548	-0.487048
				pH	-0.369543	-0.881963	-0.712116
				EC	0.989341	0.671793	0.414063
				TDS	0.963922	0.620595	0.289837
				Salinity	0.812461	0.753776	0.911771
				Turbidity	0.995935	0.588049	0.512513
				DOM	0.999893	0.647576	0.522129
				DO	-0.997763	-0.675674	-0.483836
				NO₂⁻	0.998163	0.689704	0.50457
				NH₄⁺	0.886032	0.766851	0.848996
				PO₄³⁻	0.974828	0.738821	0.695165
				Velocity	0.725235	0.942053	0.287982
				Depth	0.738765	0.44991	-0.166907
				NO3⁻	0.986394	0.572376	0.601437

## Sheet: Feuil2
GC	FC	HSH	DSH	P	SC	APR		ratios ffg
275.083	212.167	188.833	100.083	20.3333	12.5	13.75	Bouilef	0.366203	0.592954	0.771281	1.10218	0.0253401
11.1667	9.33333	9.16667	0.833333	1.08333	0.25	0.25	El-Ma	0.453125	0.487805	0.835821	1.5625	0.0349462
5.75	0	0	0	0	0.75	0	Gourzi	0.130435	0	0	0.130435	0
755.833	76.4167	0	0	14.5	0.333333	0	El-Hai	0.000400521	0	0.101103	0.101544	0.0174157
								P / total FFGs
